# Supplementary material for: Lightweight, highly tough and durable YBa2Cu3O7–x superconductor
Source: Natl Sci Rev. 2023 Feb 10;10(3):nwad030. doi: 10.1093/nsr/nwad030 (PMC10062695; doi:10.1093/nsr/nwad030)
Supplement: nwad030_Supplemental_Files [file nwad030_supplemental_files.zip]

Archive with 5 entries (5 files):
- Movie4.avi
- Supplementary_Materials.docx
- Movie1.avi
- Movie2.mp4
- Movie3.avi
